# Supplementary material for: A Two-Faced Gut Microbiome: Butyrogenic and Proinflammatory Bacteria Predominate in the Intestinal Milieu of People Living with HIV from Western Mexico
Source: Int J Mol Sci. 2024 Apr 29;25(9):4830. doi: 10.3390/ijms25094830 (PMC11084381; doi:10.3390/ijms25094830)
Supplement: Supplementary file 1 [file ijms-25-04830-s001.zip]

Archive with 1 entries (1 files):
- ijms-2917322-supplementary.pdf
